# Supplementary material for: Unravelling Constant pH Molecular Dynamics in Oligopeptides with Explicit Solvation Model
Source: Polymers (Basel). 2021 Sep 28;13(19):3311. doi: 10.3390/polym13193311 (PMC8512540; doi:10.3390/polym13193311)
Supplement: Supplementary file 1 [file polymers-13-03311-s001.zip]

Archive with 1 entries (1 files):
- polymers-1394672-supplementary.pdf
